# Supplementary material for: Coronary patients with high plasma omentin are at a higher cardiovascular risk
Source: Data Brief. 2015 Dec 11;6:158–61. doi: 10.1016/j.dib.2015.11.065 (PMC4706607; doi:10.1016/j.dib.2015.11.065)
Supplement: Supplementary file 1 — Supplementary material [file mmc1.zip]

Archive with 8 entries (8 files):
- coi_disclosure-1_AL_filled.pdf
- coi_disclosure-1_AM.pdf
- coi_disclosure-1_AV.pdf
- coi_disclosure-1_CHS.pdf
- coi_disclosure-1_CM.pdf
- coi_disclosure-1_DH.pdf
- coi_disclosure-1_KG.pdf
- coi_disclosure-1_PR.pdf
